# Supplementary material for: Age-Associated Salivary MicroRNA Biomarkers for Oculopharyngeal Muscular Dystrophy
Source: Int J Mol Sci. 2020 Aug 22;21(17):6059. doi: 10.3390/ijms21176059 (PMC7503697; doi:10.3390/ijms21176059)
Supplement: Supplementary file 1 [file ijms-21-06059-s001.zip]

Archive with 5 entries (4 files):
- Table S2.xls
- __MACOSX/
- __MACOSX/._Table S2.xls
- Supplementary Materials for proof.docx
- __MACOSX/._Supplementary Materials for proof.docx
