# Supplementary material for: Age-Associated Salivary MicroRNA Biomarkers for Oculopharyngeal Muscular Dystrophy
Source: Int J Mol Sci. 2020 Aug 22;21(17):6059. doi: 10.3390/ijms21176059 (PMC7503697; doi:10.3390/ijms21176059)
Supplement: Supplementary file 1 [file ijms-21-06059-s001.zip › Table S2.xls]

## Sheet: human OPMD
feature	Rank	DE	avgLog2CPM	avgLog2FC	pValue	adj.P.Val
hsa-miR-15a-5p	1	-1	3.87301	-2.1591	6.09072e-07	0.00015248
hsa-miR-29a-3p	2	-1	9.008	-1.16879	6.65849e-07	0.00015248
hsa-miR-516b-5p	3	1	3.32133	2.02147	1.64145e-06	0.000206675
hsa-miR-133a-5p	4	-1	9.3136	-1.16531	1.80502e-06	0.000206675
hsa-miR-654-5p	5	1	1.41295	1.4666	4.88514e-06	0.000356212
hsa-miR-543-3p	6	1	2.48131	1.63382	5.29816e-06	0.000356212
hsa-miR-30b-5p	7	-1	8.55909	-1.40941	5.44428e-06	0.000356212
hsa-miR-493-5p	8	1	3.79671	1.52633	9.60863e-06	0.000550094
hsa-miR-29b-3p	9	-1	6.45459	-1.19271	1.67822e-05	0.000854027
hsa-miR-338-5p	10	1	1.5888	2.16776	2.14563e-05	0.000960588
hsa-miR-29c-3p	11	-1	5.00173	-1.60024	2.30709e-05	0.000960588
hsa-miR-99a-3p	12	-1	1.80702	-1.41311	2.84321e-05	0.00108516
hsa-miR-432-5p	13	1	1.44218	1.36029	3.22539e-05	0.0011341
hsa-miR-101-3p	14	-1	11.9011	-1.35556	3.46668e-05	0.0011341
hsa-miR-30a-5p	15	-1	11.7728	-1.00209	6.05689e-05	0.00178467
hsa-miR-5100-3p	16	1	1.1305	2.51681	6.95631e-05	0.00178467
hsa-miR-511-5p	17	1	1.72379	1.34294	7.91168e-05	0.00178467
hsa-miR-424-5p	18	-1	1.49042	-1.9067	8.14435e-05	0.00178467
hsa-miR-95-3p	19	-1	9.86915	-1.08495	8.32513e-05	0.00178467
hsa-miR-3180-3p	20	1	0.444565	1.90368	8.53917e-05	0.00178467
hsa-miR-493-3p	21	1	2.83225	1.21385	8.97816e-05	0.00178467
hsa-miR-370-3p	22	1	4.37334	1.24454	9.36034e-05	0.00178467
hsa-miR-1248-5p	23	1	0.686786	2.63485	9.49882e-05	0.00178467
hsa-miR-539-5p	24	1	-0.367422	2.11858	9.69797e-05	0.00178467
hsa-miR-3180-5p	25	1	0.0893925	1.7765	9.86184e-05	0.00178467
hsa-miR-7706-3p	26	1	1.97355	1.47577	0.000101313	0.00178467
hsa-miR-27b-3p	27	-1	12.7194	-0.745483	0.000114037	0.0019344
hsa-miR-3168-3p	28	1	1.63466	2.96719	0.000126363	0.00199425
hsa-miR-433-3p	29	1	1.07016	1.40114	0.000126395	0.00199425
hsa-let-7f-2-3p	30	-1	1.05984	-1.41244	0.000130627	0.00199425
hsa-miR-369-5p	31	1	0.172406	1.55544	0.000160813	0.00237588
hsa-miR-374a-3p	32	-1	4.74132	-1.25073	0.00017713	0.00249419
hsa-miR-130b-5p	33	1	1.3833	1.46362	0.000179713	0.00249419
hsa-miR-342-5p	34	1	0.545281	1.55583	0.000206765	0.00278525
hsa-miR-132-5p	35	1	2.64257	1.33175	0.000218001	0.0028527
hsa-miR-372-3p	36	1	-0.355667	1.82765	0.000224366	0.00285444
hsa-miR-133a-3p	37	-1	15.1678	-1.26187	0.000254794	0.00315394
hsa-miR-30e-5p	38	-1	8.4435	-0.959531	0.000329681	0.00397353
hsa-miR-382-5p	39	1	2.86379	1.06436	0.00037389	0.00434522
hsa-miR-517b-3p	40	1	1.16951	1.44326	0.000392476	0.00434522
hsa-miR-517a-3p	41	1	1.16951	1.44326	0.000392664	0.00434522
hsa-miR-7977-5p	42	1	2.71043	1.09442	0.00039847	0.00434522
hsa-miR-651-5p	43	-1	2.3898	-1.15549	0.000413672	0.00440609
hsa-miR-653-5p	44	-1	2.58431	-1.07231	0.000453399	0.00470674
hsa-miR-139-3p	45	1	2.90676	1.17238	0.00048247	0.00470674
hsa-miR-483-5p	46	1	1.67741	1.22328	0.000489012	0.00470674
hsa-miR-95-5p	47	-1	-0.337962	-2.30823	0.000491583	0.00470674
hsa-miR-542-3p	48	-1	2.88078	-1.53976	0.000493283	0.00470674
hsa-miR-27a-5p	49	1	3.03612	1.12785	0.000599282	0.00560145
hsa-miR-139-5p	50	1	6.58394	1.00942	0.000628685	0.00575876
hsa-miR-3613-5p	51	-1	2.69342	-1.2024	0.0006821	0.00612552
hsa-miR-409-3p	52	1	4.57651	1.00006	0.000707651	0.00623277
hsa-miR-146b-5p	53	1	6.37949	1.1955	0.000824467	0.00712464
hsa-miR-125b-5p	54	-1	10.599	-0.686911	0.000876291	0.00743225
hsa-miR-3688-3p	55	-1	1.116	-1.44973	0.000959355	0.00798881
hsa-miR-184-3p	56	1	2.14013	1.85569	0.00102732	0.00828214
hsa-miR-615-3p	57	1	4.58822	1.01685	0.00103075	0.00828214
hsa-miR-129-5p	58	1	0.307771	1.74743	0.0011229	0.00886704
hsa-miR-1307-3p	59	1	5.01055	0.880779	0.00118331	0.00904976
hsa-miR-128-3p	60	1	11.3735	0.930447	0.00118556	0.00904976
hsa-miR-3605-3p	61	1	0.853118	1.24622	0.00121631	0.0091323
hsa-miR-199b-5p	62	-1	8.28889	-1.15297	0.00132683	0.0098014
hsa-miR-133b-3p	63	-1	10.9684	-1.22471	0.00137178	0.00983674
hsa-miR-7-1-3p	64	-1	0.419976	-0.997525	0.00137457	0.00983674
hsa-miR-590-3p	65	-1	1.70075	-1.20974	0.00141705	0.00998477
hsa-miR-671-3p	66	1	2.24716	0.993295	0.00153598	0.0106588
hsa-miR-5683-5p	67	-1	0.617479	-2.48096	0.00172113	0.0117653
hsa-miR-660-5p	68	-1	4.42777	-0.930365	0.0017607	0.0118588
hsa-miR-148b-5p	69	-1	0.984404	-1.00666	0.00191838	0.0126282
hsa-miR-3609-3p	70	1	0.35716	1.42626	0.00193008	0.0126282
hsa-miR-16-5p	71	-1	8.40611	-1.21138	0.0020672	0.0132045
hsa-miR-151a-5p	72	-1	4.77494	-1.27238	0.00210205	0.0132045
hsa-miR-151b-5p	73	-1	1.41601	-1.33416	0.00210464	0.0132045
hsa-miR-495-3p	74	1	1.97121	0.98409	0.00237445	0.0146959
hsa-miR-7704-5p	75	1	1.22924	1.09265	0.00265921	0.0162389
hsa-miR-450b-5p	76	-1	3.01501	-1.33332	0.00294598	0.0177534
hsa-miR-195-3p	77	1	3.68534	0.911279	0.00315806	0.0187829
hsa-miR-200c-3p	78	1	0.98598	1.29993	0.00323971	0.0187829
hsa-miR-1301-3p	79	1	2.45583	0.92875	0.00323984	0.0187829
hsa-miR-374a-5p	80	-1	4.89391	-1.28597	0.00333641	0.0191009
hsa-miR-23b-5p	81	1	2.60321	0.928588	0.0037191	0.021029
hsa-miR-374b-3p	82	-1	1.26067	-1.02431	0.00376526	0.0210304
hsa-miR-485-5p	83	1	1.60888	1.1149	0.00401379	0.0221484
hsa-miR-222-3p	84	1	4.97447	0.992631	0.00433235	0.0236216
hsa-let-7d-3p	85	1	6.64002	0.932285	0.00441365	0.0237818
hsa-miR-548k-5p	86	-1	-0.00190797	-1.23513	0.00472821	0.0251804
hsa-let-7b-5p	87	1	10.7398	0.710653	0.00492084	0.0259051
hsa-miR-379-5p	88	1	5.51134	0.840533	0.00533463	0.0277643
hsa-miR-340-5p	89	-1	5.89385	-1.0322	0.00544447	0.0280176
hsa-let-7c-5p	90	1	9.42578	0.735572	0.00560965	0.0285469
hsa-miR-1296-5p	91	-1	3.31059	-0.847185	0.00575879	0.0289838
hsa-miR-2110-5p	92	1	1.51026	0.939584	0.00635464	0.0316351
hsa-miR-32-5p	93	-1	3.22095	-1.02018	0.00645532	0.0317907
hsa-miR-485-3p	94	1	-0.0785207	1.0232	0.00655039	0.0319157
hsa-miR-24-2-5p	95	1	4.28588	0.73496	0.00668177	0.0322132
hsa-miR-155-5p	96	1	3.21365	0.786184	0.00706249	0.033694
hsa-miR-149-5p	97	1	2.16394	0.713446	0.0071649	0.0338302
hsa-miR-518b-3p	98	1	-0.326531	1.47025	0.00729647	0.0340998
hsa-miR-199a-5p	99	-1	8.50874	-0.977241	0.00747071	0.0345615
hsa-let-7a-5p	100	1	13.781	0.742177	0.00757366	0.0346874
hsa-miR-328-3p	101	1	6.85361	0.775328	0.00775807	0.0348612
hsa-miR-320a-5p	102	1	7.17496	0.826322	0.00776385	0.0348612
hsa-miR-134-5p	103	1	3.35093	0.869903	0.00821271	0.0365186
hsa-miR-6505-3p	104	1	0.589884	1.05502	0.00831821	0.0366321
hsa-miR-148b-3p	105	-1	7.3703	-0.670511	0.00848489	0.0370103
hsa-miR-7151-5p	106	1	-0.432501	1.15291	0.00861618	0.0372284
hsa-miR-140-3p	107	-1	8.503	-0.693778	0.00874384	0.0373243
hsa-miR-1323-5p	108	1	1.07262	1.32452	0.00880136	0.0373243
hsa-miR-339-5p	109	-1	1.2997	-0.881443	0.00890646	0.0374235
hsa-miR-652-5p	110	-1	0.667497	-1.21011	0.0092229	0.0384008
hsa-miR-320c-3p	111	1	1.92992	1.10153	0.00940837	0.0388201
hsa-miR-3173-5p	112	1	0.335721	1.17073	0.00957484	0.0391543
hsa-miR-323a-3p	113	1	0.961699	0.950481	0.00982073	0.0398044
hsa-miR-3687-3p	114	1	2.00181	1.56839	0.0099369	0.0399219
hsa-miR-26a-5p	115	-1	14.422	-0.52266	0.0100575	0.040055
hsa-miR-3653-5p	116	1	1.44687	0.877889	0.0105601	0.0414266
hsa-miR-142-3p	117	-1	2.70371	-1.39931	0.0105828	0.0414266
hsa-miR-26b-5p	118	-1	10.1689	-0.571663	0.0109887	0.0426509
hsa-let-7i-3p	119	-1	0.122616	-0.947281	0.0115236	0.0443515
hsa-miR-1271-5p	120	-1	4.46328	-0.69862	0.0116532	0.0444763
hsa-miR-411-3p	121	1	0.17895	1.25943	0.0119456	0.0452156
hsa-miR-183-5p	122	1	5.85095	1.53648	0.0122596	0.0460237
hsa-miR-1468-5p	123	1	-0.164463	1.22563	0.0129554	0.0478793
hsa-let-7e-5p	124	1	6.83545	0.693542	0.0129629	0.0478793
hsa-miR-337-3p	125	1	0.869065	0.907511	0.0133007	0.0487337
hsa-miR-106b-5p	126	-1	3.56929	-1.12395	0.0136992	0.0497954
hsa-miR-329-3p	127	0	1.97226	1.04078	0.0143733	0.0518344
hsa-miR-200b-3p	128	0	1.09754	1.09655	0.0170782	0.0606432
hsa-miR-26a-2-3p	129	0	1.78253	-0.825322	0.0170807	0.0606432
hsa-miR-142-5p	130	0	6.04551	-1.33077	0.0173923	0.0612746
hsa-miR-144-5p	131	0	5.83277	-1.55162	0.0175383	0.0613171
hsa-miR-190b-3p	132	0	2.28314	0.721193	0.0180223	0.0625321
hsa-miR-126-5p	133	0	5.84119	-0.84607	0.0182768	0.062938
hsa-miR-150-3p	134	0	-0.293816	0.957841	0.0190895	0.0652462
hsa-miR-6883-3p	135	0	-0.261272	0.88665	0.0205921	0.0698607
hsa-miR-19b-3p	136	0	3.61707	-0.987104	0.0210683	0.0709506
hsa-miR-26b-3p	137	0	0.575238	-0.696379	0.021953	0.0732566
hsa-miR-548e-3p	138	0	0.722563	-0.802434	0.022073	0.0732566
hsa-miR-944-3p	139	0	3.89193	-0.856325	0.0222883	0.0734392
hsa-let-7d-5p	140	0	8.21463	0.672564	0.0232944	0.0762059
hsa-miR-574-5p	141	0	0.664648	0.823125	0.0245133	0.0796033
hsa-miR-6511a-3p	142	0	1.70078	0.712445	0.0246805	0.0796033
hsa-miR-125a-5p	143	0	8.81659	0.604322	0.0249517	0.0799152
hsa-miR-136-3p	144	0	2.27861	-0.75562	0.0259881	0.0815755
hsa-miR-483-3p	145	0	2.80956	0.617773	0.0260018	0.0815755
hsa-miR-340-3p	146	0	3.51685	0.698679	0.0260044	0.0815755
hsa-miR-512-3p	147	0	1.56333	0.892309	0.0272046	0.08476
hsa-miR-6747-3p	148	0	-0.205533	1.27802	0.0278902	0.086309
hsa-miR-423-5p	149	0	7.2604	0.777378	0.0283057	0.0870068
hsa-miR-1180-3p	150	0	2.51208	0.595138	0.0291899	0.0891264
hsa-miR-3148-3p	151	0	1.16696	1.11049	0.0298821	0.0906357
hsa-miR-450a-5p	152	0	3.42252	-0.858325	0.030679	0.0920546
hsa-miR-107-5p	153	0	4.95354	-0.844102	0.0307519	0.0920546
hsa-miR-151a-3p	154	0	9.52601	0.512197	0.0309673	0.0920975
hsa-miR-2110-3p	155	0	2.82132	0.782982	0.0316245	0.0934453
hsa-miR-598-3p	156	0	0.102265	-0.945081	0.0319404	0.0937737
hsa-miR-206-3p	157	0	13.9406	0.688104	0.0328391	0.0957982
hsa-miR-27b-5p	158	0	4.5039	0.567715	0.033294	0.0965104
hsa-miR-144-3p	159	0	4.93377	-1.51482	0.0338352	0.0974623
hsa-miR-30c-5p	160	0	11.4684	-0.542583	0.0386325	0.109251
hsa-miR-502-5p	161	0	-0.0955163	-0.928281	0.0386346	0.109251
hsa-miR-181a-3p	162	0	1.3343	-0.676472	0.0386435	0.109251
hsa-miR-212-5p	163	0	0.0212254	0.774779	0.0401321	0.112764
hsa-miR-194-5p	164	0	4.47741	-0.807113	0.0407927	0.113921
hsa-miR-379-3p	165	0	0.0559494	0.95181	0.0417457	0.115876
hsa-miR-509-3-5p	166	0	0.490834	0.968356	0.0437466	0.120181
hsa-miR-381-3p	167	0	7.24931	0.94258	0.0438214	0.120181
hsa-miR-6087-5p	168	0	5.3415	1.03901	0.045489	0.124012
hsa-miR-486-3p	169	0	8.09866	0.911338	0.0467268	0.125927
hsa-miR-501-3p	170	0	4.47116	0.548493	0.0467415	0.125927
hsa-miR-135a-5p	171	0	1.925	-0.935306	0.0473432	0.12659
hsa-miR-127-3p	172	0	7.63371	0.561053	0.0475404	0.12659
hsa-miR-125a-3p	173	0	-0.302985	0.814486	0.048561	0.12856
hsa-miR-3116-5p	174	0	-0.287722	-0.879198	0.0494439	0.130146
hsa-miR-125b-1-3p	175	0	3.41409	0.62204	0.0499691	0.130776
hsa-miR-3615-3p	176	0	3.55933	0.777231	0.0557943	0.145192
hsa-miR-376c-3p	177	0	0.0128387	-0.935407	0.0567577	0.146484
hsa-miR-92b-3p	178	0	3.33391	0.629243	0.0571483	0.146484
hsa-miR-3116-3p	179	0	-0.351911	-0.82439	0.0573942	0.146484
hsa-miR-501-5p	180	0	0.708677	0.581304	0.0578418	0.146484
hsa-miR-29a-5p	181	0	-0.438278	-1.022	0.0578898	0.146484
hsa-let-7b-3p	182	0	3.83727	0.554207	0.0603659	0.15191
hsa-miR-146b-3p	183	0	0.709331	0.950608	0.0642167	0.160717
hsa-miR-186-5p	184	0	6.45592	-0.477185	0.0652411	0.162394
hsa-miR-664a-5p	185	0	2.60162	0.641338	0.0683582	0.169233
hsa-miR-15b-3p	186	0	2.90396	-1.08904	0.0705474	0.172813
hsa-miR-204-5p	187	0	1.86416	0.63866	0.0705589	0.172813
hsa-miR-497-5p	188	0	2.38054	-0.651239	0.0716755	0.174614
hsa-miR-654-3p	189	0	3.74476	0.624986	0.0745047	0.180546
hsa-miR-361-3p	190	0	6.47384	-0.459258	0.0753091	0.181535
hsa-miR-193b-3p	191	0	5.74081	-0.929084	0.0760616	0.182389
hsa-miR-143-3p	192	0	13.259	-0.490967	0.079244	0.18903
hsa-let-7i-5p	193	0	11.9139	0.391363	0.0798328	0.189448
hsa-miR-365a-5p	194	0	4.53031	0.801713	0.0806527	0.190407
hsa-miR-431-3p	195	0	-0.50157	0.831849	0.0821991	0.193063
hsa-miR-296-3p	196	0	0.915972	0.739698	0.0840214	0.196336
hsa-miR-760-3p	197	0	-0.255741	0.832583	0.0844846	0.196416
hsa-miR-628-3p	198	0	1.88993	0.679565	0.0872228	0.201758
hsa-miR-526b-5p	199	0	-0.248667	0.839516	0.0884662	0.203606
hsa-miR-132-3p	200	0	2.69823	0.467212	0.0897367	0.205497
hsa-miR-208a-3p	201	0	0.177501	0.853349	0.090487	0.206184
hsa-miR-103a-3p	202	0	9.49894	-0.4536	0.09261	0.209977
hsa-miR-378a-3p	203	0	14.7874	-0.464663	0.0939045	0.211863
hsa-miR-365a-3p	204	0	6.26872	-0.506429	0.0950375	0.212683
hsa-miR-365b-3p	205	0	6.2693	-0.506122	0.0952199	0.212683
hsa-miR-136-5p	206	0	2.38445	0.655874	0.0956611	0.212683
hsa-miR-18a-5p	207	0	-0.068761	-1.02119	0.0990844	0.21923
hsa-miR-503-5p	208	0	2.64998	-0.607203	0.100799	0.221952
hsa-miR-1-3p	209	0	19.7715	-0.611699	0.103608	0.226164
hsa-miR-652-3p	210	0	5.55034	-0.552737	0.1037	0.226164
hsa-miR-374b-5p	211	0	6.07385	-0.610114	0.105909	0.229887
hsa-let-7a-3p	212	0	5.78133	-0.528707	0.107579	0.232411
hsa-miR-3607-3p	213	0	2.45041	-1.51864	0.10863	0.233579
hsa-miR-425-3p	214	0	1.82416	-0.4349	0.109212	0.233734
hsa-miR-125b-2-3p	215	0	5.20525	-0.381794	0.110583	0.235567
hsa-miR-30b-3p	216	0	2.75035	0.505125	0.112257	0.238027
hsa-miR-15b-5p	217	0	4.39575	-0.803511	0.112939	0.238369
hsa-miR-99a-5p	218	0	12.3921	0.429983	0.113864	0.239219
hsa-miR-520a-3p	219	0	-0.0897703	0.823991	0.114564	0.23959
hsa-miR-1260b-5p	220	0	2.40078	0.522945	0.118227	0.246077
hsa-miR-675-5p	221	0	0.443908	0.571822	0.11874	0.246077
hsa-miR-5690-3p	222	0	-0.287628	-0.708284	0.124794	0.256745
hsa-miR-190a-5p	223	0	2.10095	-0.717907	0.125009	0.256745
hsa-miR-148a-3p	224	0	11.6762	0.467472	0.125994	0.257612
hsa-miR-28-3p	225	0	7.91387	0.386504	0.129692	0.263996
hsa-miR-422a-3p	226	0	6.47049	-0.475826	0.130348	0.264156
hsa-miR-378a-5p	227	0	7.05298	-0.483397	0.13227	0.266872
hsa-miR-411-5p	228	0	3.84914	0.603053	0.133285	0.26774
hsa-miR-17-5p	229	0	5.43222	-0.61251	0.136159	0.272319
hsa-miR-5698-3p	230	0	-0.273969	0.815807	0.139997	0.278112
hsa-miR-3158-3p	231	0	4.48334	0.7109	0.140271	0.278112
hsa-miR-4661-5p	232	0	0.754117	0.766297	0.143584	0.283455
hsa-miR-320b-5p	233	0	2.69592	0.524575	0.145931	0.286851
hsa-miR-335-5p	234	0	2.84734	-0.727664	0.160622	0.313746
hsa-miR-664b-3p	235	0	-0.329542	-0.609032	0.160983	0.313746
hsa-miR-6511a-5p	236	0	-0.3626	0.804693	0.163503	0.317306
hsa-miR-1291-3p	237	0	2.26134	0.670139	0.16527	0.319382
hsa-miR-93-5p	238	0	6.00203	-0.595778	0.16665	0.32063
hsa-miR-331-3p	239	0	4.64802	-0.596641	0.167316	0.32063
hsa-miR-3913-5p	240	0	0.337763	-0.722341	0.168107	0.320804
hsa-miR-708-3p	241	0	0.96664	0.605174	0.173066	0.328897
hsa-miR-552-3p	242	0	-0.567476	0.71665	0.174794	0.330808
hsa-miR-1249-3p	243	0	1.36229	0.499153	0.180007	0.337999
hsa-miR-655-3p	244	0	-0.0640665	0.767356	0.180069	0.337999
hsa-miR-20a-5p	245	0	6.86144	-0.602581	0.182294	0.340778
hsa-miR-338-3p	246	0	-0.387802	0.757893	0.184261	0.343055
hsa-miR-885-5p	247	0	4.11916	-0.571362	0.187892	0.348399
hsa-miR-21-3p	248	0	0.540269	-0.619955	0.191713	0.354051
hsa-miR-30c-1-3p	249	0	2.73104	0.342273	0.194923	0.358533
hsa-miR-195-5p	250	0	4.88045	-0.445015	0.198147	0.363006
hsa-miR-1260a-5p	251	0	2.5957	0.426333	0.199234	0.363542
hsa-miR-218-5p	252	0	5.63986	-0.357065	0.200566	0.364521
hsa-miR-181d-5p	253	0	2.12035	0.342573	0.203731	0.36881
hsa-miR-324-5p	254	0	0.175703	-0.556381	0.205531	0.369666
hsa-miR-452-5p	255	0	3.87726	-0.618272	0.206539	0.369666
hsa-miR-378b-3p	256	0	2.49256	0.476726	0.207859	0.369666
hsa-miR-19a-3p	257	0	1.20317	-0.528581	0.208169	0.369666
hsa-miR-4521-5p	258	0	2.49311	0.427017	0.20824	0.369666
hsa-miR-708-5p	259	0	2.18464	-0.540475	0.216628	0.382689
hsa-miR-330-5p	260	0	-0.254076	0.509742	0.217247	0.382689
hsa-miR-345-5p	261	0	3.44409	-0.406679	0.218962	0.384231
hsa-miR-1255a-3p	262	0	0.71383	-0.478607	0.220474	0.385409
hsa-miR-296-5p	263	0	0.784041	-0.470725	0.223328	0.388914
hsa-let-7f-5p	264	0	14.6889	0.33355	0.226715	0.393316
hsa-miR-1-5p	265	0	1.4821	0.734069	0.227846	0.393786
hsa-miR-145-3p	266	0	6.55624	0.375726	0.229232	0.394693
hsa-miR-3653-3p	267	0	1.20085	0.558109	0.237748	0.407681
hsa-miR-584-5p	268	0	2.90435	0.470735	0.238556	0.407681
hsa-miR-455-3p	269	0	2.83809	-0.384979	0.240351	0.409066
hsa-miR-320d-5p	270	0	0.301494	0.526879	0.241152	0.409066
hsa-miR-378c-3p	271	0	10.309	-0.351105	0.245778	0.415375
hsa-miR-185-3p	272	0	1.95365	0.516767	0.250443	0.421703
hsa-miR-106a-5p	273	0	2.12495	-0.611129	0.252377	0.423402
hsa-miR-500a-5p	274	0	0.25442	-0.448965	0.261909	0.437789
hsa-miR-378d-3p	275	0	7.84805	-0.391315	0.267248	0.444762
hsa-miR-4699-3p	276	0	1.61886	0.574084	0.268023	0.444762
hsa-miR-744-5p	277	0	4.82952	0.336387	0.280168	0.463239
hsa-miR-21-5p	278	0	10.5893	-0.311961	0.281259	0.46337
hsa-miR-208b-3p	279	0	3.78234	-0.408656	0.282368	0.463529
hsa-miR-942-5p	280	0	0.57407	0.569973	0.283479	0.46369
hsa-miR-193a-5p	281	0	3.23916	0.452227	0.289122	0.471238
hsa-miR-3164-5p	282	0	0.155049	0.448912	0.290781	0.472261
hsa-miR-500b-5p	283	0	0.263125	-0.424688	0.292353	0.473001
hsa-miR-505-3p	284	0	1.87497	-0.28793	0.293302	0.473001
hsa-miR-99b-3p	285	0	3.38574	0.272171	0.298204	0.479219
hsa-miR-223-3p	286	0	3.03841	-0.53853	0.30075	0.480236
hsa-miR-6087-3p	287	0	3.75752	0.655674	0.300934	0.480236
hsa-miR-152-3p	288	0	8.97667	-0.202363	0.311389	0.495195
hsa-miR-361-5p	289	0	4.73392	-0.305708	0.31369	0.49571
hsa-miR-34c-5p	290	0	1.37396	0.421118	0.313877	0.49571
hsa-miR-145-5p	291	0	7.82786	-0.390259	0.320128	0.503843
hsa-miR-181a-5p	292	0	8.22151	-0.194434	0.321556	0.504359
hsa-miR-30d-3p	293	0	3.12657	-0.250779	0.326295	0.508467
hsa-miR-302a-5p	294	0	0.567364	-0.489135	0.326396	0.508467
hsa-miR-3200-3p	295	0	0.43878	-0.373937	0.331949	0.514875
hsa-miR-1307-5p	296	0	1.74031	-0.346344	0.332758	0.514875
hsa-miR-1226-3p	297	0	0.915417	0.28834	0.343858	0.530258
hsa-miR-23b-3p	298	0	10.0391	0.209615	0.34746	0.534016
hsa-miR-150-5p	299	0	5.34744	0.261733	0.349139	0.534802
hsa-miR-378d-5p	300	0	7.85405	-0.329167	0.352943	0.538826
hsa-miR-29b-2-5p	301	0	0.805481	-0.33984	0.355824	0.540251
hsa-miR-299-3p	302	0	-0.177651	0.425027	0.357008	0.540251
hsa-miR-423-3p	303	0	8.2061	0.201203	0.358511	0.540251
hsa-miR-3909-3p	304	0	2.5297	-0.296885	0.358595	0.540251
hsa-miR-1247-5p	305	0	0.0464907	0.347824	0.361332	0.54259
hsa-miR-376a-3p	306	0	-0.225872	-0.411482	0.366565	0.548649
hsa-miR-676-3p	307	0	-0.542152	0.398074	0.372018	0.554998
hsa-miR-20b-5p	308	0	3.29702	-0.480017	0.373794	0.555752
hsa-miR-378i-3p	309	0	10.4953	-0.245037	0.37495	0.555752
hsa-miR-582-3p	310	0	0.682989	0.390942	0.377025	0.556488
hsa-miR-30d-5p	311	0	12.0217	-0.183695	0.377878	0.556488
hsa-miR-889-3p	312	0	0.852704	-0.358717	0.380616	0.558725
hsa-miR-585-3p	313	0	0.294059	0.392883	0.382081	0.559084
hsa-miR-363-3p	314	0	6.02548	-0.391357	0.387181	0.564742
hsa-miR-941-5p	315	0	4.21317	0.265052	0.391173	0.568753
hsa-miR-1304-3p	316	0	-0.0894963	-0.331221	0.392978	0.569569
hsa-miR-7976-3p	317	0	-0.101945	-0.453571	0.394701	0.570262
hsa-miR-98-5p	318	0	7.0789	0.240605	0.397118	0.570856
hsa-miR-221-5p	319	0	1.93817	0.266026	0.397605	0.570856
hsa-miR-24-1-5p	320	0	3.7584	0.215163	0.399961	0.571688
hsa-let-7g-5p	321	0	12.4006	0.192555	0.401505	0.571688
hsa-miR-182-5p	322	0	7.09944	0.487659	0.401929	0.571688
hsa-miR-941-3p	323	0	4.75203	0.246913	0.413623	0.585134
hsa-miR-181c-3p	324	0	-0.148033	-0.333851	0.413937	0.585134
hsa-miR-10a-5p	325	0	9.8423	0.20326	0.424609	0.598371
hsa-miR-193b-5p	326	0	3.79555	0.283074	0.427509	0.600611
hsa-miR-192-5p	327	0	6.54902	-0.222375	0.439814	0.616008
hsa-miR-324-3p	328	0	1.20958	-0.342815	0.445851	0.622211
hsa-miR-181a-2-3p	329	0	5.69151	-0.209935	0.447865	0.622211
hsa-miR-6130-3p	330	0	0.248397	0.285717	0.448318	0.622211
hsa-miR-7-5p	331	0	8.28908	-0.271976	0.44977	0.62234
hsa-miR-499a-3p	332	0	-0.0101093	0.397762	0.452926	0.624819
hsa-miR-4473-5p	333	0	0.341542	0.496943	0.456814	0.627463
hsa-miR-516a-5p	334	0	1.40503	0.344897	0.457908	0.627463
hsa-miR-409-5p	335	0	1.72029	0.264354	0.458985	0.627463
hsa-miR-675-3p	336	0	0.488588	0.285927	0.461395	0.627463
hsa-miR-335-3p	337	0	4.34453	0.35009	0.461692	0.627463
hsa-miR-369-3p	338	0	1.55424	0.357978	0.467975	0.63245
hsa-miR-197-3p	339	0	5.52428	0.220079	0.468123	0.63245
hsa-miR-92a-3p	340	0	11.2391	0.257525	0.471401	0.635005
hsa-miR-1287-5p	341	0	1.06314	0.218976	0.483212	0.646867
hsa-miR-378f-3p	342	0	3.77681	-0.232671	0.484194	0.646867
hsa-miR-1306-3p	343	0	0.245484	0.25869	0.484444	0.646867
hsa-miR-30c-2-3p	344	0	5.13675	-0.214192	0.48901	0.649108
hsa-miR-664a-3p	345	0	3.2665	-0.210174	0.489011	0.649108
hsa-miR-106b-3p	346	0	6.41357	-0.272687	0.490374	0.649108
hsa-miR-140-5p	347	0	4.31548	-0.204699	0.494874	0.653176
hsa-miR-29c-5p	348	0	5.43222	-0.276634	0.502591	0.660114
hsa-miR-18a-3p	349	0	-0.0758191	0.409458	0.503013	0.660114
hsa-miR-454-3p	350	0	2.66789	-0.292116	0.506231	0.66244
hsa-let-7c-3p	351	0	-0.422228	0.329151	0.508543	0.663568
hsa-miR-199a-3p	352	0	11.2101	-0.194245	0.512422	0.666597
hsa-miR-199b-3p	353	0	10.2074	-0.195213	0.513775	0.666597
hsa-miR-455-5p	354	0	4.81125	-0.182186	0.52565	0.680078
hsa-miR-330-3p	355	0	0.305049	0.247135	0.528529	0.681877
hsa-miR-339-3p	356	0	2.70692	0.175799	0.533973	0.68652
hsa-miR-4732-3p	357	0	-0.58058	0.456219	0.535126	0.68652
hsa-miR-653-3p	358	0	0.665544	-0.230172	0.537001	0.687001
hsa-miR-221-3p	359	0	5.45908	0.176031	0.538936	0.687556
hsa-miR-5010-3p	360	0	2.86262	0.193772	0.541129	0.688436
hsa-miR-10a-3p	361	0	1.93113	-0.223699	0.542959	0.688851
hsa-miR-93-3p	362	0	-0.314289	-0.278338	0.550498	0.696487
hsa-miR-877-5p	363	0	-0.264002	0.236977	0.555386	0.700087
hsa-miR-185-5p	364	0	6.7934	-0.238495	0.559379	0.700087
hsa-miR-628-5p	365	0	2.99167	0.170301	0.559516	0.700087
hsa-miR-1278-3p	366	0	-0.496462	0.260202	0.560487	0.700087
hsa-miR-100-5p	367	0	9.26769	-0.16692	0.560986	0.700087
hsa-miR-494-3p	368	0	1.7833	-0.243423	0.562951	0.700629
hsa-miR-224-5p	369	0	4.55665	0.273014	0.566675	0.703353
hsa-miR-486-5p	370	0	13.0594	0.159778	0.573438	0.709824
hsa-miR-3591-5p	371	0	3.62639	0.213468	0.580741	0.716926
hsa-miR-130a-3p	372	0	2.10115	-0.15551	0.583812	0.71878
hsa-miR-671-5p	373	0	0.329776	0.209815	0.587445	0.720894
hsa-miR-210-5p	374	0	-0.184447	0.26067	0.589333	0.720894
hsa-miR-489-3p	375	0	0.454401	-0.203622	0.592519	0.720894
hsa-miR-769-5p	376	0	3.39778	-0.179633	0.594526	0.720894
hsa-miR-4485-3p	377	0	5.07525	0.549665	0.594773	0.720894
hsa-miR-378h-5p	378	0	2.92373	-0.173755	0.596023	0.720894
hsa-miR-6505-5p	379	0	2.29904	-0.166377	0.596548	0.720894
hsa-miR-885-3p	380	0	0.542191	0.263379	0.606432	0.729105
hsa-miR-25-3p	381	0	8.88616	-0.187384	0.606526	0.729105
hsa-miR-191-5p	382	0	8.22553	-0.115731	0.608204	0.729207
hsa-miR-641-3p	383	0	-0.0537786	-0.200244	0.614766	0.735151
hsa-miR-22-5p	384	0	5.92982	0.156941	0.618708	0.737938
hsa-miR-629-5p	385	0	3.06657	0.162996	0.629676	0.749069
hsa-miR-4677-3p	386	0	0.119471	-0.169963	0.638981	0.758169
hsa-miR-196b-5p	387	0	4.9088	-0.131671	0.642259	0.76009
hsa-miR-424-3p	388	0	2.71363	0.19136	0.646852	0.763552
hsa-miR-147b-3p	389	0	-0.363961	0.17816	0.653561	0.768495
hsa-miR-146a-5p	390	0	5.71033	0.135453	0.654395	0.768495
hsa-miR-23c-5p	391	0	1.01615	0.143936	0.656713	0.769244
hsa-miR-126-3p	392	0	11.5548	0.0986459	0.658512	0.769384
hsa-miR-451a-5p	393	0	0.40788	0.292222	0.66198	0.771468
hsa-miR-1303-3p	394	0	0.667599	-0.185916	0.6745	0.782888
hsa-miR-532-3p	395	0	2.62013	-0.144091	0.67591	0.782888
hsa-miR-499a-5p	396	0	10.0674	0.126665	0.676908	0.782888
hsa-miR-500a-3p	397	0	5.29224	0.110744	0.681472	0.786182
hsa-miR-576-5p	398	0	0.924496	0.166277	0.688392	0.79217
hsa-miR-196a-5p	399	0	7.63402	0.121118	0.701083	0.804608
hsa-miR-210-3p	400	0	2.8571	-0.13734	0.706298	0.804608
hsa-miR-378e-3p	401	0	3.65295	-0.139976	0.706379	0.804608
hsa-miR-484-5p	402	0	4.72807	-0.115615	0.709859	0.804608
hsa-miR-34a-5p	403	0	1.98756	-0.129367	0.710159	0.804608
hsa-miR-574-3p	404	0	4.72579	0.114538	0.710733	0.804608
hsa-miR-127-5p	405	0	1.81983	0.136172	0.711499	0.804608
hsa-miR-625-3p	406	0	1.37261	0.119745	0.717992	0.809952
hsa-miR-143-5p	407	0	5.25051	-0.120301	0.720683	0.81099
hsa-miR-28-5p	408	0	5.19943	-0.101087	0.725898	0.814856
hsa-miR-410-3p	409	0	-0.453847	0.201505	0.734857	0.822363
hsa-miR-421-5p	410	0	1.07047	0.0977317	0.737277	0.822363
hsa-miR-589-5p	411	0	2.33029	-0.113651	0.738295	0.822363
hsa-miR-331-5p	412	0	1.95687	-0.0863104	0.739768	0.822363
hsa-miR-532-5p	413	0	7.74986	0.0747238	0.743421	0.824424
hsa-miR-214-5p	414	0	1.92655	0.13977	0.745243	0.824448
hsa-miR-30a-3p	415	0	9.51202	0.0822735	0.751445	0.828525
hsa-miR-326-5p	416	0	-0.0179061	-0.168108	0.752547	0.828525
hsa-miR-9-5p	417	0	4.9702	0.138183	0.756759	0.830419
hsa-miR-9-3p	418	0	-0.37452	-0.228694	0.757893	0.830419
hsa-miR-514a-3p	419	0	2.94465	0.119359	0.764745	0.835927
hsa-miR-10b-5p	420	0	11.0506	0.0775654	0.768186	0.837688
hsa-miR-96-5p	421	0	2.51352	-0.167144	0.774187	0.842227
hsa-miR-2277-5p	422	0	-0.248919	-0.103904	0.777489	0.842957
hsa-miR-181b-5p	423	0	5.84757	-0.0664888	0.780808	0.842957
hsa-miR-148a-5p	424	0	1.1893	-0.106268	0.783287	0.842957
hsa-miR-152-5p	425	0	-0.30112	-0.126499	0.783503	0.842957
hsa-miR-27a-3p	426	0	9.42107	-0.0651021	0.784061	0.842957
hsa-miR-214-3p	427	0	3.91611	-0.0838794	0.792661	0.850208
hsa-miR-22-3p	428	0	9.9534	-0.0773757	0.79477	0.850478
hsa-miR-1306-5p	429	0	1.22969	-0.0916416	0.802936	0.857214
hsa-miR-16-2-3p	430	0	4.78853	-0.115402	0.815655	0.868767
hsa-miR-362-5p	431	0	3.78739	-0.0631164	0.818274	0.869534
hsa-miR-576-3p	432	0	1.29481	-0.0745705	0.828827	0.87871
hsa-miR-935-3p	433	0	0.368401	0.0830464	0.834168	0.88233
hsa-let-7f-1-3p	434	0	2.23967	-0.0485104	0.840199	0.886661
hsa-miR-874-3p	435	0	1.6994	0.0572697	0.852667	0.89775
hsa-let-7e-3p	436	0	-0.0118112	-0.0677847	0.859023	0.898225
hsa-miR-504-5p	437	0	5.35091	-0.0583142	0.859135	0.898225
hsa-miR-23a-3p	438	0	8.86565	-0.0411816	0.860419	0.898225
hsa-miR-10b-3p	439	0	2.324	0.0650092	0.860962	0.898225
hsa-miR-425-5p	440	0	4.42806	0.0742259	0.866226	0.901662
hsa-miR-4662a-5p	441	0	0.824888	0.0658935	0.869377	0.902108
hsa-miR-196a-3p	442	0	0.781755	-0.117167	0.870593	0.902108
hsa-miR-656-3p	443	0	-0.196473	-0.0826278	0.878643	0.908394
hsa-miR-502-3p	444	0	4.63255	0.0386026	0.886285	0.914231
hsa-miR-548o-3p	445	0	3.13785	-0.0489247	0.890164	0.916169
hsa-miR-215-5p	446	0	1.95676	0.0461576	0.892829	0.916851
hsa-miR-99b-5p	447	0	7.90798	0.0327752	0.897421	0.919505
hsa-miR-30e-3p	448	0	9.325	0.0279379	0.916546	0.937005
hsa-miR-382-3p	449	0	1.93839	0.0294427	0.928025	0.946626
hsa-miR-550a-5p	450	0	0.433647	0.0411501	0.938933	0.955625
hsa-miR-487b-3p	451	0	0.941757	0.0256241	0.943614	0.955797
hsa-miR-491-5p	452	0	1.24624	-0.0238816	0.945031	0.955797
hsa-miR-7641-5p	453	0	0.0378351	-0.0555479	0.945362	0.955797
hsa-miR-154-5p	454	0	-0.533485	-0.0229715	0.963698	0.972189
hsa-miR-6511b-3p	455	0	1.66287	-0.0134904	0.96826	0.974464
hsa-miR-223-5p	456	0	0.977545	-0.019552	0.971517	0.974464
hsa-miR-342-3p	457	0	4.12737	0.00975189	0.972336	0.974464
hsa-miR-24-3p	458	0	10.9277	-0.00678174	0.975087	0.975087

## Sheet: mouse A17.1
feature	DE	Rank	avgLog2CPM	avgLog2FC	pValue	adj.P.Val
mmu-miR-582-3p	1	1	3.99352	2.87508	1.27047e-10	5.8823e-08
mmu-miR-3535-5p	1	2	1.90809	2.66411	8.39236e-09	1.94283e-06
mmu-miR-483-3p	1	3	3.33417	3.5486	2.42884e-08	3.69834e-06
mmu-miR-1934-5p	1	4	1.99559	2.83807	3.76964e-08	3.69834e-06
mmu-miR-7689-3p	1	5	1.81826	3.46823	4.36826e-08	3.69834e-06
mmu-miR-582-5p	1	6	1.01156	4.10525	4.79266e-08	3.69834e-06
mmu-miR-34b-3p	1	7	0.168875	3.04847	2.649e-06	0.000175212
mmu-miR-378b-3p	-1	8	8.81981	-1.3495	3.32128e-06	0.000192219
mmu-miR-196a-5p	-1	9	9.60008	-1.50992	4.32897e-06	0.000222702
mmu-miR-483-5p	1	10	2.3451	2.7198	8.20089e-06	0.000379701
mmu-miR-5121-5p	1	11	1.31203	1.93137	2.85243e-05	0.00120061
mmu-miR-1983-5p	1	12	1.59603	2.15116	6.54275e-05	0.00250348
mmu-miR-1963-3p	-1	13	0.135283	-2.94666	7.0292e-05	0.00250348
mmu-miR-181b-5p	-1	14	8.67677	-0.976479	8.08447e-05	0.00257652
mmu-miR-200c-3p	1	15	1.3423	2.0062	8.34727e-05	0.00257652
mmu-miR-34c-5p	1	16	3.53947	1.64293	0.00011268	0.00326068
mmu-miR-29c-3p	-1	17	4.38663	-1.61798	0.000147653	0.00402138
mmu-miR-6239-5p	-1	19	2.87153	-1.87289	0.000166075	0.00404697
mmu-miR-190b-5p	1	18	2.34264	2.10303	0.000164653	0.00404697
mmu-miR-7236-5p	1	20	-0.372059	2.95299	0.000177517	0.00410951
mmu-miR-3968-5p	1	21	2.01447	2.75338	0.000259885	0.00572984
mmu-miR-29b-3p	-1	22	6.6694	-1.48115	0.000313186	0.00659114
mmu-miR-133b-3p	-1	23	11.8362	-1.38134	0.000348676	0.00701901
mmu-miR-34b-5p	1	24	0.564919	2.07768	0.000682674	0.0131699
mmu-miR-486b-5p	1	25	12.2634	0.992445	0.00111536	0.0206565
mmu-miR-486a-5p	1	26	12.2338	0.970312	0.00128994	0.0229709
mmu-miR-5099-3p	1	27	8.18107	1.04605	0.00158677	0.0272101
mmu-miR-185-5p	-1	29	7.25018	-1.21728	0.00178757	0.028237
mmu-miR-451a-3p	1	28	6.68532	1.41945	0.0017778	0.028237
mmu-miR-381-3p	1	30	6.06105	1.22771	0.00182961	0.028237
mmu-miR-7236-3p	1	31	0.301194	2.0098	0.00200004	0.0298716
mmu-miR-29c-5p	-1	33	4.05955	-1.35766	0.00223318	0.0312963
mmu-miR-144-5p	1	34	3.53235	1.6414	0.00229822	0.0312963
mmu-miR-365-2-5p	-1	32	1.91464	-1.34513	0.00218814	0.0312963
mmu-miR-615-3p	-1	35	6.34506	-0.978088	0.00347514	0.0459711
mmu-miR-335-3p	1	36	4.41777	1.03404	0.00377922	0.048605
mmu-miR-23a-3p	0	38	9.64571	0.622115	0.00432166	0.0519427
mmu-miR-341-3p	0	39	1.96363	-1.20363	0.0044645	0.0519427
mmu-miR-29b-2-5p	0	40	1.56321	-1.49244	0.00448749	0.0519427
mmu-miR-6236-3p	0	37	-0.523683	-2.59329	0.00431464	0.0519427
mmu-miR-142a-3p	0	41	2.90143	1.17562	0.00464789	0.0524872
mmu-miR-21a-5p	0	42	12.2546	0.80743	0.00577308	0.0636413
mmu-miR-433-3p	0	43	2.51181	0.873471	0.00617366	0.0664745
mmu-miR-22-3p	0	44	10.818	-0.674306	0.00644737	0.0678439
mmu-miR-369-3p	0	45	1.57465	-1.10101	0.00694934	0.0706973
mmu-miR-3061-5p	0	47	1.27204	-1.22706	0.00728428	0.0706973
mmu-miR-130b-5p	0	48	0.29079	1.73918	0.00732931	0.0706973
mmu-miR-1291-5p	0	46	-0.434265	2.66125	0.00706493	0.0706973
mmu-miR-5621-3p	0	49	-0.257985	-2.01994	0.00751943	0.0710509
mmu-miR-129-5p	0	50	4.20713	-1.79382	0.00767663	0.0710856
mmu-miR-666-5p	0	51	0.678691	-1.43339	0.010877	0.098746
mmu-miR-125b-1-3p	0	52	3.84971	-0.855631	0.0121294	0.107999
mmu-miR-149-5p	0	54	8.38817	-0.611546	0.0127369	0.109207
mmu-miR-653-5p	0	53	3.45727	1.03141	0.0126592	0.109207
mmu-miR-331-3p	0	55	2.64806	-1.03453	0.0135301	0.113899
mmu-miR-193a-5p	0	56	2.45235	-1.09054	0.0144921	0.119818
mmu-miR-6238-5p	0	58	0.64631	-2.11491	0.0153673	0.122673
mmu-miR-615-5p	0	57	0.174841	-1.88935	0.0152426	0.122673
mmu-miR-1191a-3p	0	59	2.39484	-0.97254	0.0181675	0.142569
mmu-miR-212-5p	0	60	1.90482	1.12655	0.0194381	0.149997
mmu-miR-3068-3p	0	61	3.81674	-0.78631	0.0209533	0.15613
mmu-miR-132-3p	0	66	2.71188	0.776624	0.0222561	0.15613
mmu-miR-425-3p	0	64	1.74484	-0.954629	0.0218483	0.15613
mmu-let-7k-3p	0	62	1.00839	-1.42276	0.0214756	0.15613
mmu-miR-129-2-3p	0	65	0.568229	-2.51597	0.0221939	0.15613
mmu-miR-6538-3p	0	63	0.0846556	-1.62518	0.0216582	0.15613
mmu-miR-329-5p	0	67	3.14605	0.783176	0.0227624	0.157298
mmu-miR-196b-5p	0	68	6.13981	-0.858022	0.0236005	0.160692
mmu-miR-25-3p	0	69	9.00977	0.573448	0.0241123	0.161797
mmu-miR-151-5p	0	70	3.0433	-0.999542	0.0260744	0.172464
mmu-miR-1a-3p	0	71	19.7343	-1.40225	0.0268792	0.175109
mmu-miR-195a-3p	0	72	3.76715	0.815352	0.0272307	0.175109
mmu-miR-7a-5p	0	73	9.05016	0.857439	0.0281685	0.17848
mmu-miR-15a-5p	0	74	1.73255	-0.904729	0.028526	0.17848
mmu-miR-1964-3p	0	75	3.43001	0.804262	0.0296718	0.183174
mmu-miR-17-3p	0	76	-0.0845136	-1.3645	0.0327663	0.199616
mmu-miR-185-3p	0	77	1.9571	-0.90122	0.0342026	0.20566
mmu-miR-144-3p	0	80	2.75625	1.20687	0.036171	0.209339
mmu-miR-450b-5p	0	79	0.839979	1.11606	0.0360827	0.209339
mmu-miR-431-5p	0	78	0.0463887	-1.41838	0.035893	0.209339
mmu-miR-133a-3p	0	81	15.7134	-0.940559	0.0370957	0.212041
mmu-miR-3970-5p	0	82	2.73862	-0.926105	0.0381406	0.215355
mmu-miR-6239-3p	0	83	2.24376	-0.92402	0.0408322	0.227775
mmu-miR-7068-3p	0	84	2.33175	-0.742677	0.0444933	0.243474
mmu-miR-3098-3p	0	85	0.162969	1.29427	0.0446982	0.243474
mmu-miR-1839-3p	0	86	1.63571	-1.06711	0.0485359	0.261304
mmu-miR-1843a-5p	0	87	7.45088	-0.540702	0.0501224	0.265366
mmu-miR-6945-3p	0	88	1.50824	-0.802468	0.0504367	0.265366
mmu-miR-98-5p	0	89	6.69244	-0.817119	0.0513497	0.267134
mmu-miR-3084-5p	0	91	0.633294	-1.47907	0.0538443	0.273955
mmu-miR-9-3p	0	90	-0.0837322	1.44914	0.0533931	0.273955
mmu-miR-345-5p	0	93	1.96274	-0.966625	0.0570771	0.284158
mmu-miR-7b-5p	0	92	0.713594	1.00789	0.0566082	0.284158
mmu-miR-23b-3p	0	95	9.33632	0.386658	0.0602015	0.288593
mmu-miR-872-5p	0	96	5.48169	-0.638242	0.0603208	0.288593
mmu-miR-107-3p	0	97	4.5273	-0.836166	0.0604612	0.288593
mmu-miR-7a-1-3p	0	94	2.34192	-0.606009	0.0597729	0.288593
mmu-let-7j-5p	0	99	8.96545	-0.677388	0.0621692	0.290751
mmu-miR-493-5p	0	98	2.32136	-0.859078	0.0617268	0.290751
mmu-miR-877-3p	0	100	1.14286	-0.885433	0.0636388	0.294648
mmu-miR-7224-3p	0	101	1.1603	1.46853	0.0658129	0.301697
mmu-miR-1839-5p	0	102	7.66097	-0.627818	0.0682228	0.309678
mmu-miR-3061-3p	0	103	1.5812	-0.774931	0.070178	0.31546
mmu-miR-379-3p	0	104	2.26672	0.718942	0.0720889	0.320934
mmu-miR-339-3p	0	105	1.50242	-0.765229	0.0732672	0.323073
mmu-miR-744-5p	0	106	7.37095	-0.630691	0.074541	0.32559
mmu-miR-5122-5p	0	107	-0.205557	1.50745	0.0752469	0.325601
mmu-miR-370-3p	0	108	2.55941	0.647008	0.0776195	0.332758
mmu-miR-133a-5p	0	109	9.79659	-0.458585	0.079877	0.335305
mmu-miR-532-5p	0	110	7.58708	0.555005	0.0810153	0.335305
mmu-miR-320-3p	0	117	7.35798	0.514871	0.0847314	0.335305
mmu-miR-1843b-5p	0	113	6.98682	-0.566603	0.082626	0.335305
mmu-miR-22-5p	0	115	6.95306	-0.567348	0.0844437	0.335305
mmu-miR-338-5p	0	111	3.43682	0.593313	0.0822329	0.335305
mmu-miR-221-5p	0	114	2.76621	0.555514	0.0842368	0.335305
mmu-miR-219a-1-3p	0	112	1.01447	0.76379	0.082237	0.335305
mmu-miR-1247-5p	0	116	0.659244	0.917153	0.0847114	0.335305
mmu-miR-872-3p	0	118	2.00499	-0.832578	0.0859998	0.33744
mmu-miR-378a-5p	0	119	6.99966	-0.518249	0.0873801	0.337542
mmu-let-7c-2-3p	0	120	6.05525	0.597678	0.0874838	0.337542
mmu-miR-8111-3p	0	121	1.39971	-0.668462	0.0894058	0.342107
mmu-miR-434-3p	0	122	6.68214	-0.500022	0.0905698	0.34372
mmu-miR-10a-5p	0	125	11.1625	0.469915	0.093065	0.344713
mmu-miR-543-3p	0	124	2.0314	0.741035	0.0925322	0.344713
mmu-miR-3074-5p	0	123	1.11876	-0.908749	0.0924694	0.344713
mmu-miR-191-5p	0	133	9.54673	0.348281	0.0993408	0.345826
mmu-miR-486a-3p	0	129	8.57102	0.512984	0.0988119	0.345826
mmu-miR-193b-3p	0	126	4.37025	-0.878418	0.0944458	0.345826
mmu-miR-339-5p	0	131	4.15346	-0.55273	0.0991364	0.345826
mmu-miR-1943-5p	0	132	2.90452	-0.596975	0.0992658	0.345826
mmu-miR-200b-3p	0	128	1.77174	0.94939	0.0971954	0.345826
mmu-miR-330-5p	0	127	1.76318	-0.690795	0.0960878	0.345826
mmu-miR-138-5p	0	130	0.34975	-1.20442	0.0988636	0.345826
mmu-miR-145a-3p	0	134	7.76123	0.400479	0.102024	0.350174
mmu-let-7c-1-3p	0	135	0.87788	0.823449	0.102103	0.350174
mmu-miR-708-3p	0	136	2.9425	-0.73632	0.102949	0.350482
mmu-miR-140-3p	0	137	8.64324	0.419901	0.105344	0.356015
mmu-miR-148b-5p	0	138	2.3134	-0.583009	0.108488	0.363984
mmu-let-7b-5p	0	142	9.70538	-0.579732	0.111874	0.364772
mmu-miR-484-5p	0	140	6.57406	0.504281	0.111212	0.364772
mmu-miR-345-3p	0	141	4.34375	-0.567101	0.111276	0.364772
mmu-miR-362-5p	0	139	2.32698	0.628888	0.109892	0.364772
mmu-let-7e-3p	0	143	1.39382	0.739498	0.113338	0.36696
mmu-miR-224-5p	0	145	4.42013	0.551469	0.117668	0.375727
mmu-miR-5100-3p	0	144	1.9216	0.759787	0.117552	0.375727
mmu-miR-128-3p	0	147	10.7067	0.414006	0.119296	0.375743
mmu-miR-99b-5p	0	146	9.52328	0.389093	0.118749	0.375743
mmu-miR-183-5p	0	148	3.43738	0.862085	0.121315	0.379519
mmu-miR-199a-5p	0	149	9.23341	0.367381	0.124196	0.385924
mmu-miR-598-3p	0	151	1.29165	0.707776	0.128737	0.394738
mmu-miR-592-5p	0	150	0.242778	0.911359	0.127904	0.394738
mmu-miR-330-3p	0	152	1.55154	0.715084	0.130896	0.398717
mmu-miR-24-2-5p	0	153	6.20973	0.52365	0.132985	0.400118
mmu-miR-1981-5p	0	156	4.68561	-0.637824	0.134813	0.400118
mmu-miR-6988-3p	0	155	0.161319	0.860674	0.134351	0.400118
mmu-miR-375-3p	0	154	-0.21543	1.05118	0.134154	0.400118
mmu-miR-1843b-3p	0	157	3.4919	-0.566238	0.138537	0.407517
mmu-miR-193a-3p	0	158	-0.244562	-1.1285	0.139066	0.407517
mmu-miR-874-3p	0	159	1.10607	0.760584	0.143979	0.41926
mmu-miR-3102-3p	0	160	4.54692	0.685029	0.145209	0.420197
mmu-miR-467c-5p	0	161	-0.487382	1.11024	0.147906	0.425344
mmu-miR-142a-5p	0	162	5.65743	0.643207	0.152461	0.433366
mmu-miR-1968-5p	0	163	2.41054	-0.550049	0.152567	0.433366
mmu-miR-30b-5p	0	165	7.28411	-0.486543	0.158954	0.446035
mmu-miR-668-3p	0	164	0.545957	0.908035	0.158669	0.446035
mmu-miR-30e-5p	0	168	8.68199	-0.364441	0.166682	0.457297
mmu-miR-186-5p	0	169	6.15901	-0.489435	0.166918	0.457297
mmu-let-7f-1-3p	0	166	3.11442	0.442461	0.1654	0.457297
mmu-miR-674-5p	0	167	1.43727	-0.58248	0.166338	0.457297
mmu-miR-378c-3p	0	170	11.3086	-0.342096	0.169951	0.462868
mmu-miR-541-5p	0	174	6.10577	0.46105	0.175388	0.465658
mmu-miR-143-5p	0	173	5.7409	-0.466791	0.174634	0.465658
mmu-miR-409-3p	0	172	3.26528	0.429932	0.173329	0.465658
mmu-miR-1941-3p	0	171	1.2231	0.696112	0.172019	0.465658
mmu-miR-23b-5p	0	175	0.295869	-0.827202	0.176005	0.465658
mmu-miR-100-5p	0	178	10.8482	-0.373627	0.179648	0.466278
mmu-miR-379-5p	0	176	6.67178	-0.535389	0.178377	0.466278
mmu-miR-350-3p	0	177	3.89738	-0.587746	0.178631	0.466278
mmu-let-7i-3p	0	179	1.45555	-0.68737	0.181151	0.466278
mmu-miR-128-1-5p	0	180	0.161615	0.846133	0.181274	0.466278
mmu-miR-365-3p	0	182	8.59017	-0.506255	0.183339	0.466406
mmu-miR-9-5p	0	181	5.43966	0.511389	0.183213	0.466406
mmu-miR-1947-5p	0	183	0.432531	-0.724539	0.186481	0.471808
mmu-miR-485-3p	0	184	1.1835	0.6209	0.188043	0.473173
mmu-miR-328-3p	0	186	8.39775	0.306528	0.191682	0.477144
mmu-miR-467a-5p	0	185	1.83743	0.654286	0.191636	0.477144
mmu-miR-143-3p	0	188	13.8246	-0.452804	0.19437	0.478688
mmu-miR-340-3p	0	187	3.11193	-0.479816	0.193787	0.478688
mmu-miR-673-3p	0	189	0.357757	-0.691133	0.196126	0.480457
mmu-miR-374b-5p	0	190	6.26106	0.406228	0.198474	0.481986
mmu-miR-425-5p	0	191	3.45245	-0.506205	0.198832	0.481986
mmu-miR-547-3p	0	192	-0.050886	0.945419	0.204891	0.494086
mmu-miR-16-2-3p	0	193	-0.23868	0.893663	0.206342	0.495006
mmu-miR-146b-3p	0	195	1.00165	0.608502	0.209091	0.496456
mmu-miR-669a-3p	0	194	0.614954	0.753301	0.2088	0.496456
mmu-miR-125b-5p	0	197	10.9345	-0.352185	0.211549	0.497194
mmu-miR-326-3p	0	196	1.49598	-0.654332	0.211377	0.497194
mmu-miR-671-3p	0	198	3.92729	0.426511	0.212646	0.497248
mmu-miR-1258-3p	0	199	0.747354	0.660944	0.215444	0.50126
mmu-miR-299a-5p	0	200	1.12884	-0.815326	0.217739	0.504066
mmu-miR-708-5p	0	201	3.40077	-0.720729	0.226673	0.519994
mmu-miR-34a-5p	0	202	1.93019	0.71588	0.226866	0.519994
mmu-miR-340-5p	0	203	6.77357	-0.378055	0.231766	0.528408
mmu-miR-700-3p	0	204	2.51506	-0.448498	0.232819	0.528408
mmu-miR-210-3p	0	206	4.18094	0.40599	0.236278	0.531051
mmu-miR-211-5p	0	205	0.697708	0.575187	0.235637	0.531051
mmu-miR-92b-3p	0	207	0.783062	-0.74199	0.239378	0.535421
mmu-miR-101b-3p	0	210	9.34158	-0.352516	0.244963	0.540086
mmu-miR-125a-3p	0	208	1.66412	0.451412	0.243872	0.540086
mmu-miR-511-5p	0	209	0.284437	0.677489	0.24425	0.540086
mmu-miR-494-3p	0	211	1.11809	0.651434	0.247006	0.542007
mmu-miR-181b-2-3p	0	212	-0.0764135	-0.734401	0.251805	0.549933
mmu-miR-181a-1-3p	0	213	3.08604	0.376878	0.254604	0.553435
mmu-miR-500-3p	0	214	0.99567	-0.490071	0.260195	0.562945
mmu-miR-1843a-3p	0	215	4.19935	-0.347559	0.265733	0.572252
mmu-miR-6516-5p	0	216	2.41012	-0.419746	0.269602	0.577896
mmu-miR-6911-3p	0	217	0.0617637	-0.655038	0.271226	0.578698
mmu-miR-199b-5p	0	218	6.48264	0.370826	0.27673	0.587733
mmu-miR-652-3p	0	219	4.27955	0.348443	0.281428	0.594983
mmu-miR-361-5p	0	220	5.0013	-0.363732	0.283682	0.596779
mmu-miR-299a-3p	0	221	3.44937	0.354794	0.285237	0.596779
mmu-miR-491-5p	0	222	0.388651	-0.795252	0.286144	0.596779
mmu-miR-132-5p	0	223	0.610545	0.581793	0.29054	0.603117
mmu-miR-3060-3p	0	224	0.083597	-0.663633	0.291789	0.603117
mmu-let-7f-5p	0	233	14.613	-0.504477	0.304882	0.605839
mmu-let-7c-5p	0	229	12.317	-0.43085	0.301358	0.605839
mmu-miR-182-5p	0	232	5.88061	-0.815761	0.304333	0.605839
mmu-miR-300-3p	0	231	4.19566	0.305897	0.30338	0.605839
mmu-miR-503-3p	0	226	2.83305	0.38252	0.297853	0.605839
mmu-miR-32-5p	0	230	2.17106	-0.426658	0.302764	0.605839
mmu-miR-450b-3p	0	228	1.60277	0.474692	0.299404	0.605839
mmu-miR-196a-2-3p	0	227	0.274034	-0.671467	0.298072	0.605839
mmu-miR-365-1-5p	0	225	0.172316	-0.564215	0.29465	0.605839
mmu-miR-181d-5p	0	234	5.44769	0.358697	0.307064	0.607566
mmu-miR-136-5p	0	235	2.86441	-0.403721	0.309791	0.608113
mmu-miR-223-5p	0	236	2.27034	0.490747	0.309967	0.608113
mmu-miR-16-5p	0	241	7.8237	-0.310691	0.318343	0.610369
mmu-let-7b-3p	0	237	3.146	0.326912	0.314402	0.610369
mmu-miR-503-5p	0	239	1.66262	-0.492795	0.316983	0.610369
mmu-miR-3963-3p	0	240	0.295511	-0.634237	0.317962	0.610369
mmu-miR-299b-3p	0	238	-0.12185	0.66602	0.315194	0.610369
mmu-miR-452-5p	0	242	-0.494078	0.868345	0.319027	0.610369
mmu-miR-146a-5p	0	248	7.32541	0.335047	0.332228	0.620247
mmu-miR-150-5p	0	245	6.71267	0.312189	0.330426	0.620247
mmu-miR-24-1-5p	0	243	2.56207	-0.335545	0.325813	0.620247
mmu-miR-148a-5p	0	244	2.11709	0.446129	0.329581	0.620247
mmu-miR-485-5p	0	246	1.57199	0.475202	0.330606	0.620247
mmu-miR-99a-3p	0	247	0.225807	0.525262	0.331295	0.620247
mmu-let-7i-5p	0	249	12.9042	-0.394663	0.336224	0.625188
mmu-miR-93-3p	0	250	0.416202	-0.536169	0.340142	0.629944
mmu-miR-130a-3p	0	251	1.709	-0.359924	0.342384	0.631158
mmu-miR-193b-5p	0	252	1.29677	-0.408852	0.343524	0.631158
mmu-miR-1a-1-5p	0	253	2.99924	-0.382783	0.344952	0.631277
mmu-miR-99b-3p	0	254	4.33407	0.304468	0.351013	0.638141
mmu-miR-134-5p	0	256	3.66901	0.296704	0.353436	0.638141
mmu-miR-8103-3p	0	255	1.62186	0.448992	0.353374	0.638141
mmu-miR-671-5p	0	257	1.53305	0.410302	0.354393	0.638141
mmu-miR-539-5p	0	258	-0.105295	0.589169	0.355595	0.638141
mmu-miR-30e-3p	0	265	8.85829	-0.269111	0.373862	0.64977
mmu-miR-194-5p	0	260	4.99262	-0.39494	0.366783	0.64977
mmu-miR-1249-3p	0	264	4.61808	-0.377419	0.371404	0.64977
mmu-miR-3535-3p	0	259	4.28022	0.3096	0.363513	0.64977
mmu-miR-155-5p	0	263	3.64122	-0.356841	0.370889	0.64977
mmu-miR-411-3p	0	267	2.63964	0.370493	0.374706	0.64977
mmu-miR-187-3p	0	266	1.64206	0.363364	0.374199	0.64977
mmu-miR-181c-5p	0	261	1.38353	-0.389428	0.36817	0.64977
mmu-miR-376b-5p	0	262	1.24777	-0.480107	0.368585	0.64977
mmu-miR-25-5p	0	268	0.264018	-0.549284	0.378562	0.654008
mmu-miR-324-5p	0	269	0.378645	-0.578196	0.380929	0.655651
mmu-miR-3068-5p	0	270	3.70495	-0.261258	0.385534	0.66112
mmu-miR-222-3p	0	273	5.55792	0.294245	0.397409	0.673994
mmu-miR-335-5p	0	271	1.95015	0.330863	0.396359	0.673994
mmu-miR-3081-3p	0	272	0.818086	0.430062	0.396724	0.673994
mmu-let-7e-5p	0	274	7.08041	-0.341726	0.398995	0.674215
mmu-miR-125a-5p	0	275	9.36785	0.274155	0.405791	0.683204
mmu-miR-877-5p	0	276	0.765014	0.402442	0.409836	0.687514
mmu-miR-1933-3p	0	277	0.203434	-0.453368	0.416901	0.696842
mmu-miR-26b-5p	0	278	9.96326	-0.206539	0.421056	0.69686
mmu-miR-6240-3p	0	280	5.49123	-0.403361	0.424701	0.69686
mmu-miR-5113-5p	0	279	0.83808	-0.393705	0.423062	0.69686
mmu-miR-1943-3p	0	282	0.437404	-0.487704	0.425823	0.69686
mmu-miR-496a-3p	0	281	0.227838	-0.73541	0.425586	0.69686
mmu-miR-1982-3p	0	283	0.0969358	-0.585762	0.425942	0.69686
mmu-let-7a-5p	0	284	12.5013	-0.356647	0.430637	0.701583
mmu-miR-542-3p	0	285	1.69396	-0.413767	0.43186	0.701583
mmu-miR-10b-3p	0	286	2.96661	-0.267451	0.440976	0.713888
mmu-miR-6236-5p	0	287	4.46512	0.369137	0.442687	0.714161
mmu-miR-30d-5p	0	289	12.2634	0.219538	0.449784	0.720588
mmu-miR-19b-3p	0	288	3.57754	-0.303766	0.448684	0.720588
mmu-miR-676-3p	0	292	6.05465	0.243843	0.46262	0.733537
mmu-miR-669a-5p	0	291	0.773114	0.361121	0.461727	0.733537
mmu-miR-6956-3p	0	290	-0.375264	0.492349	0.461001	0.733537
mmu-miR-497a-5p	0	294	2.58911	-0.247522	0.466948	0.735364
mmu-miR-702-3p	0	293	-0.262491	-0.467094	0.465906	0.735364
mmu-miR-181c-3p	0	295	1.81565	-0.279546	0.470574	0.738561
mmu-miR-16-1-3p	0	300	3.02444	0.227233	0.479338	0.739778
mmu-miR-152-5p	0	297	2.40905	0.271711	0.475561	0.739778
mmu-miR-421-3p	0	296	1.46092	0.307471	0.472957	0.739778
mmu-miR-1306-5p	0	299	1.18009	-0.292178	0.478512	0.739778
mmu-miR-7015-3p	0	298	-0.0284961	0.433177	0.477714	0.739778
mmu-miR-181a-5p	0	304	9.52339	-0.144467	0.489662	0.741121
mmu-miR-152-3p	0	307	8.94089	0.150904	0.491413	0.741121
mmu-miR-181a-2-3p	0	302	6.84362	-0.227502	0.487362	0.741121
mmu-miR-136-3p	0	301	3.70929	-0.21147	0.48283	0.741121
mmu-miR-664-5p	0	303	2.83704	-0.25523	0.489605	0.741121
mmu-miR-376c-3p	0	306	1.24109	-0.300109	0.491147	0.741121
mmu-miR-1191b-5p	0	305	0.738599	-0.329045	0.489873	0.741121
mmu-miR-101a-3p	0	308	10.5363	-0.194281	0.49475	0.743732
mmu-miR-700-5p	0	309	0.747746	0.356549	0.496886	0.744525
mmu-miR-1193-3p	0	310	0.0603877	-0.4384	0.499537	0.746082
mmu-miR-106a-5p	0	311	-0.503155	0.547388	0.502536	0.748148
mmu-miR-382-3p	0	315	3.57244	0.210335	0.510022	0.749651
mmu-miR-342-5p	0	314	0.463812	0.344259	0.509776	0.749651
mmu-miR-96-5p	0	312	0.213594	0.562095	0.507043	0.749651
mmu-miR-1306-3p	0	313	0.212358	0.361417	0.507907	0.749651
mmu-miR-30a-3p	0	317	10.2778	-0.184397	0.515148	0.750047
mmu-miR-664-3p	0	319	5.13344	-0.247091	0.516771	0.750047
mmu-miR-323-3p	0	316	0.586894	-0.328816	0.51295	0.750047
mmu-miR-98-3p	0	318	0.398979	-0.39058	0.51524	0.750047
mmu-miR-148a-3p	0	320	11.6579	0.224867	0.527131	0.760661
mmu-miR-676-5p	0	321	4.35162	0.193176	0.52737	0.760661
mmu-miR-10b-5p	0	324	12.0287	0.199829	0.532558	0.761032
mmu-miR-486b-3p	0	322	5.91059	-0.214388	0.529848	0.761032
mmu-miR-184-3p	0	323	1.03748	-0.345351	0.530965	0.761032
mmu-miR-29a-3p	0	327	9.94401	-0.16849	0.540498	0.765292
mmu-miR-677-5p	0	326	2.03885	-0.265257	0.540151	0.765292
mmu-miR-21b-5p	0	325	-0.0517995	-0.412913	0.539679	0.765292
mmu-miR-1291-3p	0	328	2.64967	0.312535	0.546374	0.771253
mmu-miR-30c-5p	0	329	12.8109	-0.215964	0.548753	0.772257
mmu-miR-369-5p	0	330	0.470688	-0.403429	0.550556	0.772447
mmu-miR-378d-3p	0	331	11.2497	-0.14642	0.557933	0.780432
mmu-miR-139-3p	0	332	2.47204	-0.242198	0.562505	0.784457
mmu-miR-30c-1-3p	0	333	3.29343	-0.209105	0.564473	0.784838
mmu-miR-378a-3p	0	334	14.4228	-0.209095	0.569146	0.788282
mmu-miR-24-3p	0	335	10.2598	-0.22072	0.570355	0.788282
mmu-miR-410-3p	0	336	0.694183	-0.265021	0.575533	0.791552
mmu-miR-8112-3p	0	337	-0.268074	0.415281	0.576141	0.791552
mmu-miR-28c-5p	0	338	1.18155	0.239141	0.580752	0.795528
mmu-miR-7075-3p	0	339	0.366513	-0.329541	0.586374	0.800859
mmu-miR-574-3p	0	340	3.84915	0.177247	0.589051	0.802148
mmu-miR-20b-5p	0	341	0.812722	-0.50082	0.59273	0.804792
mmu-miR-126a-3p	0	343	12.554	-0.191372	0.598268	0.807575
mmu-miR-744-3p	0	342	0.107969	-0.291854	0.59712	0.807575
mmu-let-7d-3p	0	344	7.81575	0.137443	0.604813	0.814036
mmu-miR-409-5p	0	345	3.44342	0.164086	0.607086	0.814727
mmu-miR-27b-3p	0	349	12.4713	-0.159651	0.624097	0.822949
mmu-miR-103-3p	0	350	9.80757	-0.126432	0.624621	0.822949
mmu-miR-455-5p	0	353	4.74106	0.228768	0.628816	0.822949
mmu-miR-499-5p	0	347	4.62649	-0.40522	0.620047	0.822949
mmu-miR-150-3p	0	346	0.896873	-0.263074	0.616566	0.822949
mmu-miR-7091-3p	0	354	0.465019	-0.280874	0.62921	0.822949
mmu-miR-540-3p	0	352	0.417852	0.277742	0.627602	0.822949
mmu-miR-376b-3p	0	351	-0.262678	-0.35336	0.626694	0.822949
mmu-miR-667-3p	0	348	-0.303758	0.346489	0.621259	0.822949
mmu-miR-127-3p	0	355	9.0275	-0.140825	0.636269	0.82781
mmu-miR-17-5p	0	356	4.3486	-0.168054	0.636635	0.82781
mmu-miR-673-5p	0	357	0.485877	-0.246725	0.63829	0.82781
mmu-miR-127-5p	0	358	3.77644	-0.166341	0.640481	0.828331
mmu-miR-146b-5p	0	360	8.75097	0.133428	0.645097	0.829666
mmu-miR-30b-3p	0	359	3.88627	0.147584	0.643678	0.829666
mmu-miR-203-3p	0	361	7.2463	0.1897	0.651548	0.835642
mmu-miR-28a-3p	0	363	6.30564	0.149437	0.657408	0.838512
mmu-miR-501-3p	0	362	5.18462	0.149794	0.655989	0.838512
mmu-miR-3057-5p	0	364	1.88502	-0.216229	0.659946	0.839437
mmu-miR-504-5p	0	365	4.66179	-0.150838	0.664095	0.840171
mmu-miR-218-5p	0	366	4.49865	0.15012	0.664152	0.840171
mmu-miR-3100-5p	0	367	-0.186814	-0.296572	0.675246	0.851878
mmu-miR-199b-3p	0	370	11.2574	0.110241	0.686434	0.854649
mmu-miR-204-5p	0	373	5.00131	0.143319	0.688519	0.854649
mmu-miR-140-5p	0	369	4.25481	0.13082	0.684178	0.854649
mmu-miR-329-3p	0	371	3.36537	-0.153762	0.686616	0.854649
mmu-miR-190a-5p	0	372	1.14245	-0.212437	0.686716	0.854649
mmu-miR-7043-3p	0	368	0.232245	-0.211264	0.680977	0.854649
mmu-miR-27a-3p	0	374	9.62636	-0.0969712	0.695814	0.860641
mmu-miR-93-5p	0	375	6.02401	0.160656	0.697063	0.860641
mmu-miR-322-3p	0	376	5.22749	0.128741	0.701182	0.861085
mmu-miR-214-3p	0	377	4.38704	0.118474	0.702086	0.861085
mmu-miR-337-5p	0	378	4.12571	0.11719	0.703036	0.861085
mmu-miR-324-3p	0	379	1.81562	-0.165318	0.704862	0.861085
mmu-miR-199a-3p	0	380	12.2559	0.112086	0.707407	0.861919
mmu-miR-296-5p	0	381	-0.42202	-0.264352	0.715167	0.869087
mmu-miR-10a-3p	0	382	2.73602	0.125871	0.718428	0.870765
mmu-miR-145a-5p	0	383	9.11068	0.0916275	0.721401	0.872085
mmu-miR-1941-5p	0	384	0.0183259	-0.240309	0.72499	0.874141
mmu-miR-15b-5p	0	385	2.81597	0.186375	0.72729	0.874637
mmu-miR-361-3p	0	389	7.02772	0.102288	0.735147	0.874995
mmu-miR-450a-5p	0	386	4.75347	-0.115339	0.730378	0.874995
mmu-miR-362-3p	0	387	2.28274	0.146333	0.731671	0.874995
mmu-miR-505-3p	0	388	0.000951213	0.214985	0.733986	0.874995
mmu-miR-148b-3p	0	392	8.18566	0.0859996	0.742875	0.876449
mmu-miR-3084-3p	0	391	0.674243	-0.178187	0.741031	0.876449
mmu-miR-363-3p	0	390	0.516936	0.194189	0.738768	0.876449
mmu-miR-222-5p	0	393	0.0265186	-0.20406	0.74394	0.876449
mmu-miR-26a-2-3p	0	394	3.00332	-0.0992535	0.758921	0.891828
mmu-let-7f-2-3p	0	395	2.64404	-0.0960942	0.762582	0.893862
mmu-miR-411-5p	0	397	6.03116	-0.0893678	0.783485	0.913554
mmu-miR-674-3p	0	398	4.42785	-0.089927	0.785302	0.913554
mmu-miR-3620-5p	0	396	-0.348024	-0.225979	0.782212	0.913554
mmu-miR-29a-5p	0	399	0.899897	-0.142715	0.790065	0.916792
mmu-miR-30c-2-3p	0	400	6.79573	0.0811012	0.792277	0.917061
mmu-miR-92a-3p	0	401	9.34771	0.0688852	0.803261	0.927456
mmu-miR-532-3p	0	403	2.71432	-0.0834686	0.810742	0.930108
mmu-miR-214-5p	0	402	2.42039	-0.0873829	0.810731	0.930108
mmu-miR-26b-3p	0	404	0.631969	0.128755	0.811584	0.930108
mmu-miR-151-3p	0	405	8.56337	-0.0702498	0.814122	0.930713
mmu-miR-5129-3p	0	406	0.136943	0.134825	0.816522	0.931156
mmu-miR-374b-3p	0	407	0.391974	-0.120523	0.820238	0.933097
mmu-miR-331-5p	0	408	0.532553	-0.114088	0.83708	0.949922
mmu-miR-191-3p	0	409	1.2344	-0.0968994	0.841142	0.952198
mmu-let-7d-5p	0	410	10.7342	0.0537979	0.84794	0.957515
mmu-miR-351-5p	0	412	5.32688	0.0761158	0.852043	0.957515
mmu-miR-6964-3p	0	411	1.65963	0.0852972	0.85127	0.957515
mmu-miR-423-3p	0	413	7.2787	0.0491061	0.855559	0.959138
mmu-miR-342-3p	0	414	3.70252	-0.0519939	0.862807	0.963826
mmu-miR-122-5p	0	416	1.75657	0.101847	0.865986	0.963826
mmu-miR-301a-5p	0	415	0.25858	0.0883602	0.865588	0.963826
mmu-miR-350-5p	0	417	0.430056	0.0801821	0.870268	0.966269
mmu-miR-26a-5p	0	419	14.6347	-0.0537412	0.886354	0.975099
mmu-miR-206-3p	0	418	10.5245	0.093745	0.880505	0.975099
mmu-miR-1198-5p	0	420	5.86802	0.0473677	0.887059	0.975099
mmu-miR-195a-5p	0	421	5.13658	-0.0564172	0.889725	0.975099
mmu-miR-223-3p	0	423	4.02854	0.0593224	0.890857	0.975099
mmu-miR-27b-5p	0	422	3.17401	0.0430969	0.889956	0.975099
mmu-let-7g-5p	0	430	12.876	-0.0465086	0.914098	0.975953
mmu-miR-99a-5p	0	444	11.7396	0.0217704	0.938807	0.975953
mmu-miR-126a-5p	0	447	8.0115	0.0196684	0.943741	0.975953
mmu-miR-139-5p	0	428	6.44149	-0.0417301	0.902601	0.975953
mmu-miR-221-3p	0	443	6.38439	0.0256548	0.936828	0.975953
mmu-miR-423-5p	0	437	5.50917	-0.0363684	0.929944	0.975953
mmu-miR-20a-5p	0	448	5.49229	0.026864	0.944334	0.975953
mmu-miR-434-5p	0	432	5.03202	0.0377149	0.916042	0.975953
mmu-miR-125b-2-3p	0	445	4.59178	0.0225127	0.938939	0.975953
mmu-miR-101c-5p	0	442	4.51491	-0.0328451	0.936797	0.975953
mmu-miR-322-5p	0	426	3.04921	0.0419781	0.899959	0.975953
mmu-miR-106b-5p	0	433	2.67583	-0.0363368	0.921324	0.975953
mmu-miR-495-3p	0	436	2.2424	-0.0384628	0.927798	0.975953
mmu-miR-338-3p	0	438	1.58169	0.0367584	0.932818	0.975953
mmu-miR-19a-3p	0	424	1.25784	0.0573375	0.899121	0.975953
mmu-miR-205-5p	0	425	1.09865	0.115991	0.899842	0.975953
mmu-miR-6240-5p	0	427	1.04913	-0.0784444	0.901893	0.975953
mmu-miR-511-3p	0	441	0.810801	-0.0399288	0.935824	0.975953
mmu-miR-380-5p	0	429	0.674146	-0.0489219	0.914058	0.975953
mmu-miR-200a-3p	0	431	0.508706	0.0696932	0.91451	0.975953
mmu-miR-29b-1-5p	0	440	-0.00629823	-0.0474872	0.935147	0.975953
mmu-miR-672-5p	0	435	-0.259839	0.0687238	0.922708	0.975953
mmu-miR-1930-5p	0	439	-0.26625	0.0568075	0.934687	0.975953
mmu-miR-3082-3p	0	446	-0.294463	0.0484289	0.942228	0.975953
mmu-miR-8114-5p	0	434	-0.393842	-0.0716638	0.922238	0.975953
mmu-miR-382-5p	0	449	4.3996	0.017604	0.954125	0.983875
mmu-miR-106b-3p	0	451	6.08391	0.0138316	0.967412	0.989999
mmu-miR-455-3p	0	456	4.60067	-0.0135132	0.975032	0.989999
mmu-miR-28a-5p	0	453	4.47962	-0.0110076	0.973277	0.989999
mmu-miR-1981-3p	0	452	2.62401	0.0134228	0.968047	0.989999
mmu-miR-15b-3p	0	450	1.73007	0.018814	0.962903	0.989999
mmu-miR-298-5p	0	455	-0.0621452	0.0194227	0.973827	0.989999
mmu-miR-208b-3p	0	454	-0.224576	-0.0403798	0.973683	0.989999
mmu-miR-30d-3p	0	457	3.08619	0.00663313	0.982883	0.995788
mmu-miR-30a-5p	0	458	12.5368	0.00546797	0.985312	0.996069
mmu-miR-192-5p	0	459	6.27761	0.00481159	0.989279	0.996926
mmu-miR-154-5p	0	460	1.25115	0.00483111	0.991865	0.996926
mmu-miR-337-3p	0	461	-0.614813	0.0132242	0.99262	0.996926
mmu-miR-27a-5p	0	462	3.56084	0.00170575	0.996756	0.998913
mmu-miR-669c-5p	0	463	1.22769	-0.000247401	0.999633	0.999633

## Sheet: OPMD-miRNA target genes
OPMD down-regulated target genes to the OPMD-upregulated miRNAs	OPMD down-regulated target genes to the OPMD-upregulated and age-associated miRNAs	Gene overlap between the two lists
ACAP2	ACAP2	ACAP2
AMMECR1L	ADAR	ANK2
ANK2	ADIPOR2	ARIH2
ARHGAP21	AKAP7	ATXN1
ARHGEF37	ANK2	AZIN1
ARIH2	ARIH2	BIVM
ATM	ASXL1	BNC2
ATXN1	ATP11C	CENPJ
AZIN1	ATXN1	CSPP1
BAZ2B	AUTS2	CUL5
BIVM	AZIN1	DENND2C
BNC2	BIVM	DIP2A
CENPJ	BNC2	ELF2
CNTNAP1	CAMSAP1	EVI5
CSPP1	CCDC77	FMNL2
CUL5	CENPJ	FNIP1
DENND2C	CEP192	HSPA12A
DHX35	COL4A5	KDM2B
DIP2A	CSPP1	KLHL24
EIF5	CTPS2	MAP3K8
ELF2	CUL5	MBTD1
EVI5	DENND2C	MLLT10
FAM76B	DIP2A	NIN
FMNL2	DNA2	NR3C1
FNIP1	EDEM3	NUMB
FRAS1	ELF2	ppfia1
HSPA12A	EVI5	PUM2
ING3	FBXO30	REPS1
KDM2B	FMNL2	REV3L
KLHL24	FNIP1	SAT1
L3MBTL3	GOLGA8B	slc4a5
LEMD2	GPATCH8	SMG1
MAP3K4	GRIA4	STIL
MAP3K8	GSTA4	TIA1
MAU2	HSPA12A	TRIM33
MBTD1	IMMP2L	TSC22D2
MLLT10	KDM2B	UBE2G1
NIN	KLHL24	UBE2V2
NR3C1	LEPR	USP6
NUMB	MAP3K8	VPS54
PDCD4	MAP4K5	WDR33
ppfia1	MARF1	ZDHHC17
PRPF4B	MBTD1	ZMYND8
PUM2	MLLT10
REPS1	MLLT6
REV1	MPDZ
REV3L	NIN
RNF138	NR3C1
RSBN1	NSMCE4A
SAT1	NUMB
SLAIN1	PDIK1L
slc4a5	PDS5B
SMG1	PNN
SRSF2	ppfia1
STIL	PSIP1
TIA1	PUM2
TRIM33	RBFOX2
TSC22D2	REPS1
UBE2G1	REV3L
UBE2V2	RPS6KB1
UNC13B	SAT1
USP6	SGIP1
VPS26A	SIRT1
VPS54	slc4a5
WDR33	SMG1
zbtb34	STIL
ZDHHC17	THUMPD1
ZFYVE26	TIA1
ZMYND8	TRIM33
ZRANB2	TSC22D2
	UBE2G1
	UBE2Q1
	UBE2V2
	USP6
	USP9X
	VPS54
	WDR33
	ZCCHC14
	ZDHHC17
	ZMYND8
	ZNF224
	ZNF280C
